# Supplementary material for: A new subspecies of sea snake, Hydrophis platurus xanthos, from Golfo Dulce, Costa Rica
Source: Zookeys. 2017 Jul 24;(686):109–23. doi: 10.3897/zookeys.686.12682 (PMC5672566; doi:10.3897/zookeys.686.12682)
Supplement: XML Treatment for Hydrophis platurus xanthos [file zookeys.686.12682-treatment1.xml]

<!DOCTYPE tp:taxon-treatment
  PUBLIC "-//TaxonX//DTD Taxonomic Treatment Publishing DTD v0 20100105//EN" "tax-treatment-NSO.dtd">
<tp:taxon-treatment xmlns:tp="http://www.plazi.org/taxpub"><tp:treatment-meta><kwd-group><label>Taxon classification</label><kwd><named-content xmlns:xlink="http://www.w3.org/1999/xlink" content-type="kingdom">Animalia</named-content></kwd><kwd><named-content xmlns:xlink="http://www.w3.org/1999/xlink" content-type="order">Squamata</named-content></kwd><kwd><named-content xmlns:xlink="http://www.w3.org/1999/xlink" content-type="family">Elapidae</named-content></kwd></kwd-group><mixed-citation publication-type="journal"><person-group><name><surname>Bessesen</surname><given-names>Brooke L.</given-names></name><name><surname>Galbreath</surname><given-names>Gary J.</given-names></name></person-group><article-title>A new subspecies of sea snake, <italic><tp:taxon-name><tp:taxon-name-part taxon-name-part-type="genus" reg="Hydrophis">Hydrophis</tp:taxon-name-part> <tp:taxon-name-part taxon-name-part-type="species" reg="platurus">platurus</tp:taxon-name-part> <tp:taxon-name-part taxon-name-part-type="subspecies" reg="xanthos">xanthos</tp:taxon-name-part></tp:taxon-name></italic>, from Golfo Dulce, Costa Rica</article-title><source>Zookeys</source><day>24</day><month>7</month><year>2017</year><volume>2017</volume><issue>686</issue><fpage>109</fpage><lpage>123</lpage><pub-id pub-id-type="doi">10.3897/zookeys.686.12682</pub-id></mixed-citation></tp:treatment-meta><tp:nomenclature><tp:taxon-name>
              <tp:taxon-name-part taxon-name-part-type="genus" reg="Hydrophis">Hydrophis</tp:taxon-name-part>
              <tp:taxon-name-part taxon-name-part-type="species" reg="platurus">platurus</tp:taxon-name-part>
              <tp:taxon-name-part taxon-name-part-type="subspecies" reg="xanthos">xanthos</tp:taxon-name-part>
              <object-id xmlns:xlink="http://www.w3.org/1999/xlink" content-type="zoobank" xlink:type="simple">http://zoobank.org/291A79DC-C871-4AE3-9628-A60AE9CF9445</object-id>
            </tp:taxon-name><tp:taxon-status xmlns:xlink="http://www.w3.org/1999/xlink" xlink:type="simple">subsp. n.</tp:taxon-status></tp:nomenclature><tp:treatment-sec sec-type="Type specimens" id="SECID0E3DAG"><title>Type specimens.</title><p>Holotype female from COSTA RICA: Golfo Dulce: inner basin, <named-content xmlns:xlink="http://www.w3.org/1999/xlink" content-type="dwc:verbatimCoordinates" xlink:type="simple"><named-content content-type="geo-json" specific-use="{&#34;type&#34;:&#34;Point&#34;,&#34;coordinates&#34;:[-83.220833,8.596000]}" id="NCID0EFEAG" xlink:type="simple">08°35.76'N; 083°13.25'W</named-content></named-content>; collected 13 February 2009 by A. Solórzano, and deposited in the Zoological Museum of University of Costa Rica, San Jose, Costa Rica (MZUCR:HERP:20614); body yellow with 4 black specks (&lt;1 mm) and 5 black dots <!--PageBreak-->(2–4 mm) along the dorsum, no tail markings; <abbrev xmlns:xlink="http://www.w3.org/1999/xlink" xlink:title="total length" id="ABBRID0EMEAG" xlink:type="simple">TL</abbrev> 52 cm, tail length 6 cm, paddle height 11 mm, weight 55 g. Paratype female from COSTA RICA: Golfo Dulce: inner basin, <named-content xmlns:xlink="http://www.w3.org/1999/xlink" content-type="dwc:verbatimCoordinates" xlink:type="simple"><named-content content-type="geo-json" specific-use="{&#34;type&#34;:&#34;Point&#34;,&#34;coordinates&#34;:[-83.220833,8.596000]}" id="NCID0ETEAG" xlink:type="simple">08°35.76'N; 083°13.25'W</named-content></named-content>; collected 2 September 2009 by A. Solórzano, and deposited in the Zoological Museum of University of Costa Rica, San Jose, Costa Rica (MZUCR:HERP:20836); body yellow with 4 dark-brown dorsal blotches (2–3 mm) on or just caudal to the head, 2 black specks (&lt; 1 mm) and 2 dots (3–4 mm) farther down the dorsum, no tail markings; <abbrev xmlns:xlink="http://www.w3.org/1999/xlink" xlink:title="total length" id="ABBRID0EYEAG" xlink:type="simple">TL</abbrev> 51 cm, tail length 6 cm, paddle height 10 mm, weight 55 cm.</p></tp:treatment-sec><tp:treatment-sec sec-type="diagnosis" id="SECID0E3EAG"><title>Diagnosis.</title><p>Here we describe a new, allopatric subspecies, <italic><tp:taxon-name><tp:taxon-name-part taxon-name-part-type="genus" reg="Hydrophis">Hydrophis</tp:taxon-name-part> <tp:taxon-name-part taxon-name-part-type="species" reg="platurus">platurus</tp:taxon-name-part> <tp:taxon-name-part taxon-name-part-type="subspecies" reg="xanthos">xanthos</tp:taxon-name-part></tp:taxon-name></italic> subsp. n., or yellow sea snake, from the inner basin of Costa Rica’s Golfo Dulce. The new subspecies is diagnosed based on a dramatic color character state, as well as by a marked difference in body size. Aspects of behavior also appear to be unique.</p><p>
              <!--PageBreak-->
              <italic><tp:taxon-name><tp:taxon-name-part taxon-name-part-type="genus" reg="Hydrophis">Hydrophis</tp:taxon-name-part> <tp:taxon-name-part taxon-name-part-type="species" reg="platurus">platurus</tp:taxon-name-part> <tp:taxon-name-part taxon-name-part-type="subspecies" reg="xanthos">xanthos</tp:taxon-name-part></tp:taxon-name></italic> is diagnosed as differing from other <italic><tp:taxon-name><tp:taxon-name-part taxon-name-part-type="genus" reg="Hydrophis">H.</tp:taxon-name-part> <tp:taxon-name-part taxon-name-part-type="species" reg="platurus">platurus</tp:taxon-name-part></tp:taxon-name></italic> by its predominantly yellow coloration and smaller size. Apparent additional behavioral diagnostic traits include a sinusoidal ambush posture, and a preference for surfacing in rough rather than smooth waters, lacking an association with drift lines. No specimens unambiguously assignable to this taxon have shown full lateral striation on head and body or prominent spots or bands on the tail. The appearance of <italic><tp:taxon-name><tp:taxon-name-part taxon-name-part-type="genus" reg="Hydrophis">H.</tp:taxon-name-part> <tp:taxon-name-part taxon-name-part-type="species" reg="platurus">p.</tp:taxon-name-part> <tp:taxon-name-part taxon-name-part-type="subspecies" reg="xanthos">xanthos</tp:taxon-name-part></tp:taxon-name></italic> starkly contrasts with the coloration of most conspecifics found in the broader Eastern Pacific, or even in the adjacent mouth of the Golfo Dulce, which evince nearly solid black pigmentation along the dorsum, breaking into spots or bands at the caudal end (Fig. <xref ref-type="fig" rid="F2">2A</xref>). <italic><tp:taxon-name><tp:taxon-name-part taxon-name-part-type="genus" reg="Hydrophis">H.</tp:taxon-name-part> <tp:taxon-name-part taxon-name-part-type="species" reg="platurus">platurus</tp:taxon-name-part> <tp:taxon-name-part taxon-name-part-type="subspecies" reg="xanthos">xanthos</tp:taxon-name-part></tp:taxon-name></italic> is also shorter in length, with an average adult <abbrev xmlns:xlink="http://www.w3.org/1999/xlink" xlink:title="total length" id="ABBRID0ERHAG" xlink:type="simple">TL</abbrev> of 49 cm, compared to about 60–75 cm for other <italic><tp:taxon-name><tp:taxon-name-part taxon-name-part-type="genus" reg="Hydrophis">H.</tp:taxon-name-part> <tp:taxon-name-part taxon-name-part-type="species" reg="platurus">platurus</tp:taxon-name-part></tp:taxon-name></italic> populations. Comparing our <abbrev xmlns:xlink="http://www.w3.org/1999/xlink" xlink:title="total length" id="ABBRID0EAIAG" xlink:type="simple">TL</abbrev> data for <italic><tp:taxon-name><tp:taxon-name-part taxon-name-part-type="genus" reg="Hydrophis">H.</tp:taxon-name-part> <tp:taxon-name-part taxon-name-part-type="species" reg="platurus">p.</tp:taxon-name-part> <tp:taxon-name-part taxon-name-part-type="subspecies" reg="xanthos">xanthos</tp:taxon-name-part></tp:taxon-name></italic> with those of <xref ref-type="bibr" rid="B25">Rubinoff et al. (1986)</xref> for <italic><tp:taxon-name><tp:taxon-name-part taxon-name-part-type="genus" reg="Hydrophis">H.</tp:taxon-name-part> <tp:taxon-name-part taxon-name-part-type="species" reg="platurus">platurus</tp:taxon-name-part></tp:taxon-name></italic> in the Gulf of Panama, note that the two samples do not even overlap, despite good sample sizes. The difference between the underlying distributions is significant with P &lt; .01 (Wilcoxin Rank Sum Test, N1 = 15, N2 = 69, T1 = 1155). Behavioral differences are equally pronounced between <italic><tp:taxon-name><tp:taxon-name-part taxon-name-part-type="genus" reg="Hydrophis">H.</tp:taxon-name-part> <tp:taxon-name-part taxon-name-part-type="species" reg="platurus">platurus</tp:taxon-name-part> <tp:taxon-name-part taxon-name-part-type="subspecies" reg="xanthos">xanthos</tp:taxon-name-part></tp:taxon-name></italic> and its yellow-bellied conspecifics. Drift lines, which play a critical role in the natural history of the species, supporting aggregations for feeding, reproduction and transport, are not used by <italic><tp:taxon-name><tp:taxon-name-part taxon-name-part-type="genus" reg="Hydrophis">H.</tp:taxon-name-part> <tp:taxon-name-part taxon-name-part-type="species" reg="platurus">platurus</tp:taxon-name-part> <tp:taxon-name-part taxon-name-part-type="subspecies" reg="xanthos">xanthos</tp:taxon-name-part></tp:taxon-name></italic>. Furthermore, while <italic><tp:taxon-name><tp:taxon-name-part taxon-name-part-type="genus" reg="Hydrophis">H.</tp:taxon-name-part> <tp:taxon-name-part taxon-name-part-type="species" reg="platurus">platurus</tp:taxon-name-part></tp:taxon-name></italic> feeds diurnally, stretched out in smooth water, <italic><tp:taxon-name><tp:taxon-name-part taxon-name-part-type="genus" reg="Hydrophis">H.</tp:taxon-name-part> <tp:taxon-name-part taxon-name-part-type="species" reg="platurus">platurus</tp:taxon-name-part> <tp:taxon-name-part taxon-name-part-type="subspecies" reg="xanthos">xanthos</tp:taxon-name-part></tp:taxon-name></italic> feeds at night, in turbulent water, assuming a sinusoidal ambush posture never previously reported for the species.</p></tp:treatment-sec><tp:treatment-sec sec-type="Coloration detail" id="SECID0E1KAG"><title>Coloration detail.</title><p>Head, body and tail are bright canary-yellow. Although appearing entirely yellow at a glance, most individuals possess at least one dark, black or brown, dorsal speck or dot (Fig. <xref ref-type="fig" rid="F2">2C</xref>); such markings lack any fixed pattern, but frequently present caudal-medial to the supraocular scales. A few specimens retain larger black spots along the dorsal ridge; of the yellow sea snakes photographed by an author (BLB; N = 120), less than 13% (N = 15) exhibited a black mark longer than 2 cm.</p></tp:treatment-sec><tp:treatment-sec sec-type="etymology" id="SECID0EELAG"><title>Etymology.</title><p>From Greek <italic>xanthos</italic>, “yellow,” to highlight a diagnostic feature of this subspecies.</p></tp:treatment-sec><tp:treatment-sec sec-type="distribution" id="SECID0EULAG"><title>Geographic distribution.</title><p>The breeding population of <italic><tp:taxon-name><tp:taxon-name-part taxon-name-part-type="genus" reg="Hydrophis">Hydrophis</tp:taxon-name-part> <tp:taxon-name-part taxon-name-part-type="species" reg="platurus">platurus</tp:taxon-name-part> <tp:taxon-name-part taxon-name-part-type="subspecies" reg="xanthos">xanthos</tp:taxon-name-part></tp:taxon-name></italic> appears confined to approximately 320 km<sup>2</sup> in the northern half of the Golfo Dulce, Costa Rica, from 08°32'N to 08°44'N and 083°11'W to 083°28'W. A spatial gap up to 22 km separates the yellow sea snakes from the usually bi- or tricolored oceanic population, and appears to restrict genetic exchange (<xref ref-type="bibr" rid="B1">Bessesen 2012</xref>, Fig. <xref ref-type="fig" rid="F1">1</xref>).</p></tp:treatment-sec><tp:treatment-sec><!--Section generated to contain objects referenced in tp:taxon-treatment.--><fig id="F2" position="float" orientation="portrait"><label>Figure 2.</label><caption><p>
            <italic><tp:taxon-name><tp:taxon-name-part taxon-name-part-type="genus" reg="Hydrophis">Hydrophis</tp:taxon-name-part> <tp:taxon-name-part taxon-name-part-type="species" reg="platurus">platurus</tp:taxon-name-part> <tp:taxon-name-part taxon-name-part-type="subspecies" reg="xanthos">xanthos</tp:taxon-name-part></tp:taxon-name></italic> sharply contrasts typical <italic><tp:taxon-name><tp:taxon-name-part taxon-name-part-type="genus" reg="Hydrophis">H.</tp:taxon-name-part> <tp:taxon-name-part taxon-name-part-type="species" reg="platurus">platurus</tp:taxon-name-part></tp:taxon-name></italic> in color, body size and behavior. <bold>A</bold> Scaled size comparison of yellow sea snake, <abbrev xmlns:xlink="http://www.w3.org/1999/xlink" xlink:title="total length" id="ABBRID0ENBAG" xlink:type="simple">TL</abbrev> 43 cm (left), and yellow-bellied sea snake, <abbrev xmlns:xlink="http://www.w3.org/1999/xlink" xlink:title="total length" id="ABBRID0ERBAG" xlink:type="simple">TL</abbrev> 69 cm (right; note the use of Vetrap as a calming mask and sickly condition of the specimen) <bold>B</bold> ambush posture of <italic><tp:taxon-name><tp:taxon-name-part taxon-name-part-type="genus" reg="Hydrophis">H.</tp:taxon-name-part> <tp:taxon-name-part taxon-name-part-type="species" reg="platurus">p.</tp:taxon-name-part> <tp:taxon-name-part taxon-name-part-type="subspecies" reg="xanthos">xanthos</tp:taxon-name-part></tp:taxon-name></italic>; floating at the sea surface at night in a sinusoidal shape, head below, mouth agape <bold>C</bold> although predominantly yellow, xanthic individuals often possess black spots along the dorsum.</p></caption><graphic xmlns:xlink="http://www.w3.org/1999/xlink" xlink:href="zookeys-686-109-g002.jpg" position="float" orientation="portrait" xlink:type="simple" id="oo_146440.jpg"/></fig><fig id="F1" position="float" orientation="portrait"><label>Figure 1.</label><caption><p>GPS sighting points for all sea snakes observed in Golfo Dulce during the 2010 and 2011 distribution study show <italic><tp:taxon-name><tp:taxon-name-part taxon-name-part-type="genus" reg="Hydrophis">Hydrophis</tp:taxon-name-part> <tp:taxon-name-part taxon-name-part-type="species" reg="platurus">platurus</tp:taxon-name-part> <tp:taxon-name-part taxon-name-part-type="subspecies" reg="xanthos">xanthos</tp:taxon-name-part></tp:taxon-name></italic> to reside in the inner basin, geographically divided from the broader Eastern Pacific population (<xref ref-type="bibr" rid="B1">Bessesen 2012</xref>, <xref ref-type="bibr" rid="B2">2015</xref>).</p></caption><graphic xmlns:xlink="http://www.w3.org/1999/xlink" xlink:href="zookeys-686-109-g001.jpg" position="float" orientation="portrait" xlink:type="simple" id="oo_146436.jpg"/></fig></tp:treatment-sec><ref-list><ref id="B25"><mixed-citation xmlns:xlink="http://www.w3.org/1999/xlink" xlink:type="simple">
          <person-group><name name-style="western"><surname>Rubinoff</surname><given-names>I</given-names></name><name name-style="western"><surname>Graham</surname><given-names>JB</given-names></name><name name-style="western"><surname>Motta</surname><given-names>J</given-names></name></person-group> (<year>1986</year>) <article-title>Diving of the sea snake <italic><tp:taxon-name><tp:taxon-name-part taxon-name-part-type="genus">Pelamis</tp:taxon-name-part> <tp:taxon-name-part taxon-name-part-type="species">platurus</tp:taxon-name-part></tp:taxon-name></italic> in the Gulf of Panama I. Dive depth and duration.</article-title> <source>Marine Biology</source> <volume>91</volume>: <fpage>181</fpage>–<lpage>191</lpage>. <ext-link xlink:type="simple" ext-link-type="doi" xlink:href="10.1007/BF00569434">https://doi.org/10.1007/BF00569434</ext-link></mixed-citation></ref><ref id="B1"><mixed-citation xmlns:xlink="http://www.w3.org/1999/xlink" xlink:type="simple">
          <person-group><name name-style="western"><surname>Bessesen</surname><given-names>BL</given-names></name></person-group> (<year>2012</year>) <article-title>Geospatial and behavioral observations of a unique xanthic colony of pelagic sea snakes, <italic><tp:taxon-name><tp:taxon-name-part taxon-name-part-type="genus">Pelamis</tp:taxon-name-part> <tp:taxon-name-part taxon-name-part-type="species">platurus</tp:taxon-name-part></tp:taxon-name></italic>, residing in Golfo Dulce, Costa Rica.</article-title> <source>Herpetological Review</source> <volume>43</volume>: <fpage>22</fpage>–<lpage>26</lpage>.</mixed-citation></ref><ref id="B2"><mixed-citation xmlns:xlink="http://www.w3.org/1999/xlink" xlink:type="simple">
          <person-group><name name-style="western"><surname>Bessesen</surname><given-names>BL</given-names></name></person-group> (<year>2015</year>) Occurrence and distribution patterns of several marine vertebrates in Golfo Dulce, Costa Rica. Revista de Biología Tropical 63(Supl.1): 261–272.</mixed-citation></ref></ref-list></tp:taxon-treatment>
