# Supplementary material for: A new subspecies of sea snake, Hydrophis platurus xanthos, from Golfo Dulce, Costa Rica
Source: Zookeys. 2017 Jul 24;(686):109–23. doi: 10.3897/zookeys.686.12682 (PMC5672566; doi:10.3897/zookeys.686.12682)
Supplement: Supplementary material 1 — Table of localities [file zookeys-686-109-s001.xlsx]

## Sheet: Bessesen & Galbreath 2016
TABLE OF LOCALITIES
Hydrophis platurus xanthos, COSTA RICA: Golfo Dulce: inner basin, 2010-2011
Subspecies	Latitude			Longitude			Specimen	Date	Time
H. p. xanthos	8	38.191	N	83	21.558	W	S31	2010-01-19	13:02:00
H. p. xanthos	8	37.463	N	83	20.488	W	S32	2010-01-19	13:26:00
H. p. xanthos	8	39.262	N	83	19.398	W	S78	2010-01-27	06:37:00
H. p. xanthos	8	43.014	N	83	23.453	W	S91	2010-01-30	16:30:00
H. p. xanthos	8	41.8	N	83	22.651	W	S92	2010-01-30	16:51:00
H. p. xanthos	8	38.801	N	83	20.108	W	S93	2010-01-30	20:17:00
H. p. xanthos	8	38.8	N	83	20.124	W	S94	2010-01-30	20:30:00
H. p. xanthos	8	38.788	N	83	20.208	W	S95	2010-01-30	20:40:00
H. p. xanthos	8	38.745	N	83	20.306	W	S96a	2010-01-30	20:48:00
H. p. xanthos	8	38.745	N	83	20.306	W	S96b	2010-01-30	20:48:00
H. p. xanthos	8	38.712	N	83	20.428	W	S97a	2010-01-30	20:56:00
H. p. xanthos	8	38.712	N	83	20.428	W	S97b	2010-01-30	20:56:00
H. p. xanthos	8	38.79	N	83	20.567	W	S98	2010-01-30	21:10:00
H. p. xanthos	8	41.936	N	83	22.118	W	S99	2010-01-30	22:20:00
H. p. xanthos	8	38.782	N	83	20.065	W	S115	2010-02-02	18:45:00
H. p. xanthos	8	38.647	N	83	19.613	W	S117	2010-02-02	20:30:00
H. p. xanthos	8	42.48	N	83	21.239	W	S162	2010-02-13	13:31:00
H. p. xanthos	8	39.196	N	83	19.834	W	S163	2010-02-13	14:27:00
H. p. xanthos	8	38.684	N	83	19.124	W	S164	2010-02-13	14:43:00
H. p. xanthos	8	34.483	N	83	18.031	W	S171	2010-02-16	07:08:00
H. p. xanthos	8	37.325	N	83	21.046	W	S189	2010-02-19	08:04:00
H. p. xanthos	8	36.331	N	83	18.439	W	S194	2010-02-19	14:53:00
H. p. xanthos	8	37.324	N	83	18.832	W	S195	2010-02-20	16:18:00
H. p. xanthos	8	37.364	N	83	18.853	W	S196	2010-02-20	16:23:00
H. p. xanthos	8	37.535	N	83	18.93	W	S197	2010-02-20	16:29:00
H. p. xanthos	8	38.233	N	83	19.41	W	S199	2010-02-20	16:37:00
H. p. xanthos	8	39.507	N	83	19.618	W	S200	2010-02-20	16:41:00
H. p. xanthos	8	42.279	N	83	21.594	W	S206	2010-02-20	21:23:00
H. p. xanthos	8	41.76	N	83	25.473	W	S208	2010-02-21	00:14:00
H. p. xanthos	8	42.106	N	83	27.485	W	S232	2010-02-24	13:14:00
H. p. xanthos	8	37.005	N	83	17.241	W	ES18	2011-07-14	06:06:00
H. p. xanthos	8	39.222	N	83	18.995	W	ES19	2011-07-14	06:55:00
H. p. xanthos	8	39.325	N	83	19.212	W	ES20	2011-07-14	07:08:00
H. p. xanthos	8	39.526	N	83	19.421	W	ES21	2011-07-14	07:15:00
H. p. xanthos	8	39.591	N	83	19.423	W	ES22	2011-07-14	07:15:00
H. p. xanthos	8	33.369	N	83	17.898	W	ES34	2011-07-17	05:55:00
H. p. xanthos	8	36.97	N	83	15.946	W	ES35	2011-07-17	06:25:00
H. p. xanthos	8	39.526	N	83	19.993	W	ES37	2011-07-17	07:56:00
H. p. xanthos	8	37.026	N	83	18.301	W	ES38	2011-07-17	08:38:00
H. p. xanthos	8	40.316	N	83	21.383	W	ES58	2011-07-20	19:40:00
H. p. xanthos	8	40.389	N	83	21.358	W	ES59	2011-07-20	19:41:00
H. p. xanthos	8	40.342	N	83	21.377	W	ES60	2011-07-20	19:49:00
H. p. xanthos	8	40.222	N	83	21.387	W	ES61	2011-07-20	20:00:00
H. p. xanthos	8	39.12	N	83	20.598	W	ES62	2011-07-20	20:26:00
H. p. xanthos	8	38.936	N	83	20.377	W	ES63	2011-07-20	20:38:00
H. p. xanthos	8	38.615	N	83	20.007	W	ES64	2011-07-20	20:51:00
H. p. xanthos	8	38.104	N	83	20.528	W	ES65	2011-07-20	21:48:00
H. p. xanthos	8	38.134	N	83	21.001	W	ES66	2011-07-20	22:01:00
H. p. xanthos	8	38.188	N	83	21.425	W	ES67	2011-07-20	22:10:00
H. p. xanthos	8	38.387	N	83	22.018	W	ES68	2011-07-20	22:22:00
H. p. xanthos	8	38.378	N	83	22.172	W	ES69	2011-07-20	22:29:00
H. p. xanthos	8	40.682	N	83	20.64	W	ES97	2011-07-24	12:00:00
H. p. xanthos	8	39.653	N	83	20.338	W	ES99	2011-07-24	12:16:00
H. p. xanthos	8	35.242	N	83	18.653	W	ES102	2011-07-24	12:46:00
H. p. xanthos	8	37.985	N	83	20.935	W	ES116	2011-07-31	12:10:00
H. p. xanthos	8	35.368	N	83	17.753	W	ES142	2011-08-07	05:48:00
H. p. xanthos	8	35.477	N	83	17.717	W	ES143	2011-08-07	05:57:00
H. p. xanthos	8	39.523	N	83	19.164	W	ES185	2011-08-13	07:00:00
H. p. xanthos	8	37.724	N	83	18.241	W	ES192	2011-08-20	05:50:00
H. p. xanthos	8	37.751	N	83	18.222	W	ES194	2011-08-20	05:51:00
H. p. xanthos	8	37.812	N	83	18.242	W	ES195	2011-08-20	06:05:00
H. p. xanthos	8	37.814	N	83	18.234	W	ES196	2011-08-20	06:06:00
H. p. xanthos	8	37.817	N	83	18.212	W	ES197a	2011-08-20	06:06:00
H. p. xanthos	8	37.817	N	83	18.212	W	ES197b	2011-08-20	06:06:00
H. p. xanthos	8	39.132	N	83	19.646	W	ES198	2011-08-20	06:42:00
H. p. xanthos	8	38.173	N	83	25.386	W	ES202	2011-08-20	09:28:00
H. p. xanthos	8	29.23	N	83	14.782	W	ES212	2011-08-22	07:02:00
H. p. xanthos	8	40.181	N	83	19.111	W	ES222	2011-08-25	07:47:00
